# Supplementary material for: Post Natal Microbial and Metabolite Transmission: The Path from Mother to Infant
Source: Nutrients. 2024 Jun 22;16(13):1990. doi: 10.3390/nu16131990 (PMC11243545; doi:10.3390/nu16131990)
Supplement: Supplementary file 1 [file nutrients-16-01990-s001.zip]

Archive with 3 entries (3 files):
- Supplementary Figures.pdf
- Supplementary Tables.xlsx
- Table S2.pdf
