# Supplementary material for: Post Natal Microbial and Metabolite Transmission: The Path from Mother to Infant
Source: Nutrients. 2024 Jun 22;16(13):1990. doi: 10.3390/nu16131990 (PMC11243545; doi:10.3390/nu16131990)
Supplement: Supplementary file 1 [file nutrients-16-01990-s001.zip › Supplementary Tables.xlsx]

## Sheet: S1 Table
ID	Time	Age	Total	Clindamycin	Gestational	Type	Skin-to-skin	Time (min)	Height	Previou	Previous	Under weight	Normal weight	Over weight	Obesity	Final	Glucose	Cholesterol	Triglycerides	HDL	LDL	Albumin	Phosphatase	Fe	HbA1c	Na	K	Cl	iCa	iMg	Insulin	Osteocalcin	CRP	Covid	Covid	Covid
mother	(months)	(years)	Parities	3rd trimester	age (weeks)	parities	contact	Skin-to-skin	(m)	weight (Kg)	BMI	(BMI < 18.49)	(BMI 18.5–24.99)	(BMI 25.0–29.9)	(BMI > 30.0)	weight (Kg)	(mg/dL)	(mg/dL)	(mg/dL)	(mg/dL)	(mg/dL)	(g/dL)	(U/L)	(µg/dL)	(%)	(mmol/L)	(mmol/L)	(mmol/L)	(mmol/L)	(mmol/L)	(µU/mL)	(ng/L)	(mg/L)	test	test (+/-)	vaccine
C001	0	43	1	no	39.5	C	1	40	1.618	55.5	21.2					60.5	98.7	164	351	35.2	58.6	2.84	101.2	60.41	5.44	132.6	1900-01-03 20:52:48	115.5	1.14	0.39	9.6			si	negativo	si
C002	0	38	2	no	38.3	C	1	45	1.532	69	29.3989					84	59.1	170	253	53.5	65.9	2.62	110.1	50.64	5.5	141.3	5	119.8	1.03	0.43	7.1			si	negativo	si
C003	0	34	2	no	37.1	C	2	0	1.59	64.3	25.43					73.5	58.5	136	258	23.08	61.32	2.53	30	20.55	5.43						7			si	negativo	si
C004	0	31	2	no	38.1	C	2	0	1.48	58	26.4792					62	56	132	228	59.5	26.9	2.54	189.2	54.53	4.98	133.2	4.27	112.4	1.24	0.48	6.2	109.586	29.15	si	positivo	si
C005	0	22	2	no	38.2	C	1	30	1.55	62	25.8065					66	80.1	194	228	48.11	100.29	3.22	127.7	118.77	4.95	133.8	4.51	114.6	1.17	0.42	10	313.65	8.05	si	negativo	si
C007	0	42	3	no	39.2	C	2	0	1.535	64.5	27.3743					78.4	84.9	230	241	57.44	124.36	2.95	144.1	72.45	4.54	136.2	3.84	110.6	1.17	0.61	19.9	302.499	16.69	si	negativo	si
C010	0	35	3	no	39.5	C	1	60	1.65	73	26.8136					81.4	62.1	246	236	40.89	157.91	2.66	116.6	40.47	4.39	134.2	4.14	107.1	1.2	0.6	3.9	196.79	17.2	si	negativa	si
C011	0	33	5	no	38	C	2	0	1.44	53	25.5594					67	90.1	216	374	46.96	94.24	2.79	102.6	41.5	6.24	146.5	4	117	1.32	0.59	16.2	243.126	4.81	si	negativa	si
C023	0	21	4	no	38.4	C	2	0	1.56	85	34.9277					89	88.59	125	54	39.51	74.69	4.38	52.5		4.91	134.4	3.83	111.8	1.14	0.56	4.2	259.396	57.95	si	negativo	si
C025	0	16	1	no	38.4	C	1	2	1.5	40	17.7778					53	63.64	184	244	28.88	106.32	2.78	366	126.9	5.06	135	3.99	110.3	1.19	0.49	3.1	204.813	66.8	no	no	no
C030	0	28	3	SI	39.2	C	1	20	1.59	70	27.6888					74.8	76.6	196	162	50.35	113.25	2.8	90.4	17.65	5.47	135.3	4.51	111.5	1.11	0.56	3.8	111.174	41.04	si	negativo	si
C036	0	42	3	SI	38.2	C	1	30	1.6	80	31.25					88.6	58.11	191	175	61.86	94.14	2.83	84.1	81.17	5.85	133.9	4.25	110	1.18	0.51	8	386.322	57.05	no	no	si
C038	0	32	1	no	40.3	C	2	0	1.66	74	26.8544					93.7	65.17	174	121	68.41	81.39	3.03	75.4	50.52	4.43	131.2	4.05	108.6	1.17	0.54	8.7	373.333	58.5	no	no	si
C039	0	27	3	no	38.2	C	1	30	1.59	50	19.7777					62	55.54	215	164	40.96	141.24	3.12	86.9	53.81	4.36	132.9	4.07	109.2	1.17	0.5	3.2	167.146	46.4	no	no	si
C040	0	39	4	no	39.5	C	1	10	1.58	59	23.634					67.7	82.4	200	93	44.42	136.98	4.6	142.7		5.06	132.8	4.28	110.6	1.16	0.55	2.5	334.205	62.5	si	negativo	si
C045	0	32	4	no	38.6	V	1	60	1.58	66	26.4381					70.1	53.43	283	268	57.78	171.62	3.04	179.2	35.82	5.4	134.9	4.13	111	1.15	0.54		150.349	36.05	no	0	si
C066	0	33	1	no	40.3	C	1	15	1.71	98	33.5146					95.5	68.36	305	270	82.49	168.51	3.09	88.1	122.21	5.14	128.2	4.37	105.7	1.21	0.4	16.7	633.81	15.6	si	negativo	si
C069	0	31	2	no	38	C	1	30	1.62	49	18.6709					69.6	66	169	143	64.3	76.1	2.87	82.2	36.86	4.9	133.3	3.83	109.1	1.19	0.51	4.5			no	0	si
C070	0	37	2	no	35.5	C	2	0	1.64	84	31.23					93	70.4	203	207	56.94	104.66	2.88	111.9	74.61	5.47	136.7	3.97	110.6	1.21	0.47	8..6			no	0	si
C076	0	22	2	no	39.5	C	1	15	1.58	86	35.45					95	60.3	267	156	61.49	174.31	3.32	72.9	98.41	6.04	139.7	4.33	109.6	1.3	0.4	17.1	752.174		si	negativa	no
C001	4	43	1	no	37.2	C	1	40	1.618	55.5	21.2					60.5	69.91	174	153	44.92		4.5	63.5	48.4	5.06	163.4	163.4	124.1	1.38	0.75		156.995	7.29	si	negativo	si
C002	4	38	2	no	38	C	1	45	1.532	69	29.3989					84	55.25	273	154	64.66					4.95	139.7	4.34	109	1.21	0.54		102.975	1.06	si	negativo	si
C006	4	31	2	no	38.2	C	2	0	1.5	50	22.2222					64	84.14	211	110	88.52	100.48	4.64	72.4	98.95	4.31	139.2	3.92	107.6	1.16	0.55	30.3			si	positivo	si
C007	4	42	3	no	38.2	C	2	0	1.535	64.5	27.3743					78.4	98.09	157	110	41.86	93.14				5.46	158	4.52	119.2	1.25	0.69	9.2	254.793	1.39	si	negativo	si
C010	4	35	3	no	38.3	C	1	60	1.65	73	26.8136					84.1	71.46	130	134	31.89	71.31	4.42	74.5	29.57	4.16	140	5.81	109.9	1.34	0.51	11.5	257.79	2.9	si	negativa	si
C011	4	33	5	no	38.4	C	2	0	1.44	53	25.5594					67	70.26	211	223	51.58	114.82	4.9	108.6	77.07	5.04	138.6	4.6	107.5	1.13	0.53	18.1	856.954	1.9	si	negativa	si
C023	4	21	4	no	39.2	C	2	0	1.56	85	34.9277					89	88.59	125	54	39.51	74.69	4.38	52.5		5.24	139.8	4.56	109.7	1.17	0.51	9.4			si	negativo	si
C036	4	42	3	SI	39.5	C	1	30	1.6	80	31.25					88.6	99.09	271	126	48.17	197.63	4.39	126.2		5.21	138.3	4.89	107.2	1.2	0.58	13.5			no	no	si
C039	4	27	3	no	39.5	C	1	30	1.59	50	19.7777					62	86.01	256	72	47.43	194.17	4.81	55.3		4.62	140.5	4.69	109.1	1.16	0.48	5.6			no	no	si
C040	4	39	4	no	39.5	C	1	10	1.58	59	23.634					67.7	82.4	200	93	44.42	136.98	4.6	142.7		4.9	139	4.78	108.7	1.11	0.52	10.1			si	negativo	si
C066	4	33	1	no	40.3	C	1	15	1.71	98	33.5146					95.5	95.4	183	160	49.95	101.05	4.17		43.73	5.02	142.4	4.26	110.6	1.25	0.52

## Sheet: S3 Table
ID	Time	Gestational	Type		Weight	Weight	Skin-to-skin	Time (min)	Stool before	Stool after	Type of	Glucose	Cholesterol	Triglycerides	HDL	LDL	Na	K	Cl	iCa	iMg	Albumin	Phosphatase	Fe				Insulin	Osteocalcin	CRP	Height
INFANT	(months)	age (weeks)	parities	Gender	0 m (kg)	4 m (kg)	contact	Skin-to-skin	ablactation	ablactation	feeding (0 m)	(mg/dL)	(mg/dL)	(mg/dL)	(mg/dL)	(mg/dL)	(mmol/L)	(mmol/L)	(mmol/L)	(mmol/L)	(mmol/L)	(g/dL)	(U/L)	(µg/dL)	Po3_pp	BUN_pp	Urea_pp	(µU/mL)	(ng/L)	(mg/L)	(cm)	p.cefálico_pp	p. abdominal_pp	p. braquial_pp	p. femoral_pp	plieg.tricipital_pp	plieg. Subes_pp	% fat_pp	% fat free mass_pp
M001	0	39.5	C	F	3.6273		si	40	si	si	BM	48	47	19	20.03	23.17	127	11.5	113.4	1.01	0.41	3.7	128.1	123.2	6.12	11.8	25.3	9.7			53.5	36.2	31	10	16	0.4	0.4	12.8	87.2
M002	0	38.3	C	M	4.0135		si	45	si	si	BM	32.9	38	19	19.41	14.79	140.2	9.22	119.7	1.03	0.49	3.47	91.4	166.68	6.29	7.6	16.3	3.7			54	37.2	34	10.5	15.3	0.37	0.41	5.3	94.7
M003G1	0	37.1	C	F	2.2		no	0	si	no	BM	32.1	86	41	25.92	51.88	125.5	11.91	111.3	0.89	0.39	3.48	151.1	173.35	6.11	9.9	21.2	2			45.3	34	26	11	13	0.4	0.3	3.1	96.9
M003G2	0	37.1	C	F	2.365		no	0	si	no	BM																				46.2	33	35	10.5	13	0.4	0.4
M004	0	38.1	C	F	2.111		no	0	no	si	BM	45.5	58	36	23.25	27.55	130.8	7.52	111	1.24	0.45	3.63	131.3	150.99	5.55	11.8	25.3	3.3			46	34	27.5	10	13	0.4	0.4
M005	0	38.2	C	F	2.626		si	30	no	si	BM	66.1	75	27	33.14	36.46	133.2	7.87	113	1.39	0.44	3.55	119.4	173.5	5.21	9.4	20.1	3.9	326.033	0.19	51	33	30.5	9	12	0.3	0.4	1.3	98.7
M006	0	39.5	C	M	3.988		no	0	no	si	BM	47.4	79	19	38.73	36.47	138.9	6.4	113.8	1.23	1.78	3.91	164.8	157.27	5.44	8.4	18	2.2
M007	0	39.2	C	M	3.9885		no	0	no	si	BM	59.7	52	26	21.75	25.05	132	12.27	113.6	1.22	0.66	3.76	239.7	243.68	7.17	16.9	36.2	5.8	195.713	0.28	51.5	51.5	35	12	14	0.7	0.5	14	86
M010	0	39.5	C	M	2.71		si	60	no	si	BM	51.6	48	30	19.12	22.88	128.6	12.87	109.7	1.06	0.66	2.6	110.8	100.03	6.67	12.1	25.9	1.3	374.475	4	51	34	32	9	13	0.3	0.4	6.9	93.1
M011	0	38	C	M	2.6179		no	0	no	si	BM	62.5	117	157	29.58	56.02	120.3	16.66	106.2	0.92	0.54	3.29	99.8	168.6	10.56	20.2	43.2	4.6	415.273	1.87	49.1	33	29	10.5	12	0.2	0.4	28.6	71.1
M023	0	38.4	C	F	3.330		no	no	no	si	BM	54	46	16	21.89	20.91	138.4	9.61	118	1.32	0.61	3.26	146.6	164.3	5.2	8.9	19	5.6	252.447	0.026	50.8	36	24.5	9	10	0.4	0.4	4.2	95.8
M025	0	38.4	C	F	2.1236		si	2	no	si	BM	57.11	67	45	29.36		120	20	108	0.1		3.96	287.8	90.83	5.69	11.1	23.8	2.1	359.734	1.27	44.7	34	29	0.3	10	0.3	0.3
M028	0	38.3	C	F			si	10	no	si	BM	63.5	69	48	24.49	34.91						3.7	145.7	154.32	4.53	14	30	1.6	261.894	1.15	49.3	33				4	3	1.3	98.7
M030	0	39.2	C	F			si	20	no	si	BM	71.37	52	46	23.51	19.29	135	4.75	111.1	1.31	0.56	3.74	126.6	168.15	5.23	11.1	23.8	2.8	142.179	0.22
M036	0	38.2	C	F	2.965		si	30	no	si	BM	58.81	68	27	35.98	26.62	132.3	6.17	109.5	1.3	0.49	3.68	139.2	155.33	6.15	8.7	18.6	6.9	226.287	0.19								7.7	92.3
M037	0	38.5	C	F	2.5854		si	1	no	si	BM	70.35	65	25	37.73	22.27	130.6	10	112.4	1.19	0.54	3.24	129.7	172.92	5.74	12.2	26.1	4.1	392.925	0.16	47.8	31	28	9.3	10	0.4	0.4	1.3	98.7
M038	0	40.3	C	M	3.46		no	0	no	si	BM	63.2	57	26	27.79	24.01	124.8	20	106.3	0.1		3.91	4.3	89.33	5.41	10	21.4	4.5	1001.6	0.31	53	34.5	32	11.5	12	0.5	0.5	8.7	91.3
M040	0	37.2	C	F	2.75		si	10	no	si	BM	67.99	46	37	23.29	15.31	131.8	7.15	109.8	1.32	0.57	3.79	155.3	175.96	5.74	14.7	31.5	2.4	361.687	0.21	48.5	34.4	28	10	10.5	0.4	0.1
M044	0	40.5	C	M	3.4		si	30	no	si	BM	71.26	73	62	37.12	23.48	125.8	11.33	109.1	1.2	0.52	3.92	156.3	144.54	5.84	13.8	29.5		557.404	0.19
M045	0	38.6	V	M	3.495		si	60	no	si	BM	47.29	46	17	19.81	22.79	129.2	9.27	109.9	1.3	0.54	3.39	95	139.96	6.29	10.4	22.3		302.019	0.16	56.5	35.2	31	10.5	11	0.5	0.5	10.9	89.1
M066	0	40.3	C	F			si	15	no	si	BM	44.89	49	13	29.48	16.92	131.4	6.9	109.1	1.31	0.47	3.39	83.1	125.75	6.24	7.9	16.9	6.5		0.09	49	36.5	31.5	10.4
M069	0	38	C	F	3.13		si	30	no		BM	63.16	51	14	27.99	20.21	131.2	8.79	110.1	1.29	0.49	3.84	233.3	138.66	5.1	11.1	23.8	9.7	356.319	0.04	49.7	34.8	24	9.6	13	0.4	0.5	8.3	91.7
M070	0	35.5	C	M	2.085		no	0	no		BM	67.04	72	17	36.95	31.65	134.4	6.85	109	1.36	0.5	3.69	143.6	202.22	6.76	8.7	18.6	5.2	921.547	0.03
M071	0	37.4	C	M	3.6273		si	40	no		BM	77.9	58	12	33.29	22.31	132.4	7.14	108.7	1.37	0.47	3.19	222.5	166.92	5.07	10.3	22	10.4		0.71
M001	4	39.5	C	F	3.6273	7.0986	si	40	si	si	BM	69.43	139	93	47.27	73.13	151.2	5.11	118.9	1.37	0.72	4.57	142.7	70.19	5.66	4.7	9.4		139.97	0.08	65	43	45	15	23	9	9
M002	4	38.3	C	M	4.0135	6.8687	si	45	si	si	BM	73.94	143	155	45.28	66.72	137.8	5.11	108.5	1.26	0.57	4.37	307.4	56.36	6.18	7.4	15.8		386.081	0.16	65	41	40	12.5	21.6	6	5	7.1	92.9
M007	4	39.2	C	M	3.9885	7.1731	no	0	no	si	BM																				67	42	43	15.5	24	9	1	15.1	84.9
M010	4	39.5	C	M	2.71	7.717	si	60	no	si	BM	80.63	131	198	27.33	64.07	140.7	4.32	110.2	1.22	0.53	4.72	196	59.76	7.06	10.6		5.8	190.344	0.06	69.7	43.4	43.3	12	26.6	7	9	12.3	87.7
M011	4	38	C	M	2.6179	7.0805	no	0	no	si	BM																				66.8	42.7	42	15	26.2	10	8	28.9	71.1
M023	4	38.4	C	M	3.330	8.1688	no	0	no	si	BM																				75	44	41	12	22	5	5	4.2	95.8
M028	4	38.3	C	F			si	10	no	si	BM
M039	4	38.2	C	F	2.635	8.3	si	30	no		BM																				72.7	44.6	41.6	14.5	24	9	11
M040	4	37.2	C	M	2.75	7.9517	si	10	no	si	BM																				66	42.5	41	14.5	23	9	14

## Sheet: S4 Table
	.
Total reads	4776033
Min reads	4014
First quartile	22599.5
Median reads	35661
Mean reads	57542.6
Third quartile	67779.5
Max reads	472447
Total ASVs	3927
Identified ASVs	2597

## Sheet: S5 Table
treatment	Observed	Shannon	Simpson	Fisher
MS-0M	197.33 ± 70.15	3.03 ± 0.61	0.85 ± 0.11	24.24 ± 7.87
MS-4M	155.7 ± 35.72	3.52 ± 0.3	0.94 ± 0.02	20.86 ± 5.17
HM-0M	131.11 ± 56.77	1.67 ± 0.96	0.56 ± 0.26	17.44 ± 9.3
HM-4M	187.38 ± 186.11	2.56 ± 1.44	0.72 ± 0.24	31.02 ± 32.78
NS-0M	158.22 ± 141.33	2.17 ± 1.16	0.67 ± 0.27	23.42 ± 22.07
NS-4M	49.33 ± 28.53	1.83 ± 0.84	0.68 ± 0.22	5.77 ± 3.32

## Sheet: S6 Table
group1	group2	q	index
HM-0M	MS-0M	0.023755	Observed
NS-4M	MS-4M	0.000162376	Observed
HM-0M	MS-0M	0.000555778	Shannon
NS-0M	MS-0M	0.00911901	Shannon
NS-4M	MS-4M	0.000324753	Shannon
HM-0M	MS-0M	0.000555778	Simpson
NS-4M	MS-4M	0.00154258	Simpson
NS-4M	MS-4M	0.000162376	Fisher

## Sheet: S7 Table
treatment	Phylum	Genus	Abundance
MS-0M	Acidobacteriota	Other	0.00260512
MS-0M	Actinobacteriota	Bifidobacterium_388775	8.14908
MS-0M	Actinobacteriota	Collinsella	1.94637
MS-0M	Actinobacteriota	Other	2.00111
MS-0M	Bacteroidota	Other	2.08998
MS-0M	Bacteroidota	Phocaeicola_A_858004	2.06478
MS-0M	Bdellovibrionota_E	Other	0
MS-0M	Campylobacterota	Other	0
MS-0M	Chloroflexota	Other	0.00685547
MS-0M	Cyanobacteria	Other	0.130399
MS-0M	Deferribacterota	Other	0
MS-0M	Deinococcota	Other	0
MS-0M	Desulfobacterota_B	Other	0
MS-0M	Desulfobacterota_D	Other	0
MS-0M	Desulfobacterota_I	Other	0.0189729
MS-0M	Elusimicrobiota	Other	0
MS-0M	Eremiobacterota	Other	0
MS-0M	Firmicutes_A	Agathobacter_164117	1.09928
MS-0M	Firmicutes_A	Anaerobutyricum	1.71687
MS-0M	Firmicutes_A	Blautia_A_141780	2.72152
MS-0M	Firmicutes_A	Blautia_A_141781	5.57899
MS-0M	Firmicutes_A	Butyrivibrio_A_180067	1.25716
MS-0M	Firmicutes_A	CAG-177	1.60682
MS-0M	Firmicutes_A	Clostridium_T	2.36964
MS-0M	Firmicutes_A	Dorea_A	1.67706
MS-0M	Firmicutes_A	Faecalibacterium	2.82634
MS-0M	Firmicutes_A	GCA-900066495	4.1655
MS-0M	Firmicutes_A	Gemmiger_A_73129	4.36067
MS-0M	Firmicutes_A	Mediterraneibacter_A_155507	1.32892
MS-0M	Firmicutes_A	Oliverpabstia	1.38151
MS-0M	Firmicutes_A	Other	14.1078
MS-0M	Firmicutes_A	Ruminococcus_E	1.03498
MS-0M	Firmicutes_A	Vescimonas	1.90004
MS-0M	Firmicutes_B_370539	Other	0.0327578
MS-0M	Firmicutes_B_370541	Other	0
MS-0M	Firmicutes_C	Other	1.31231
MS-0M	Firmicutes_D	Catenibacterium	3.97032
MS-0M	Firmicutes_D	Holdemanella	1.03189
MS-0M	Firmicutes_D	Lactobacillus	3.06116
MS-0M	Firmicutes_D	Other	2.40986
MS-0M	Firmicutes_D	Streptococcus	9.98781
MS-0M	Firmicutes_F	Other	0
MS-0M	Firmicutes_G	Other	0.00516628
MS-0M	Fusobacteriota	Other	0.00442087
MS-0M	Gemmatimonadota	Other	0
MS-0M	Halobacteriota	Other	0
MS-0M	Methanobacteriota_A_1229	Other	0
MS-0M	Methylomirabilota	Other	0
MS-0M	Myxococcota_A_473307	Other	0.00124696
MS-0M	Nitrospirota_A_437815	Other	0.000415074
MS-0M	Patescibacteria	Other	0.07669
MS-0M	Proteobacteria	Escherichia_710834	6.42508
MS-0M	Proteobacteria	Klebsiella_724518	1.20949
MS-0M	Proteobacteria	Other	4.62939
MS-0M	Spirochaetota	Other	0
MS-0M	Synergistota	Other	0
MS-0M	Tectomicrobia	Other	0
MS-0M	Verrucomicrobiota	Other	0.0452584
MS-0M	NA	Other	0.25341
MS-4M	Acidobacteriota	Other	0
MS-4M	Actinobacteriota	Bifidobacterium_388775	3.27214
MS-4M	Actinobacteriota	Collinsella	1.90527
MS-4M	Actinobacteriota	Other	1.05631
MS-4M	Bacteroidota	Bacteroides_H	3.88868
MS-4M	Bacteroidota	Other	3.20948
MS-4M	Bacteroidota	Prevotella	11.9725
MS-4M	Bdellovibrionota_E	Other	0
MS-4M	Campylobacterota	Other	0
MS-4M	Chloroflexota	Other	0
MS-4M	Cyanobacteria	Other	0.249862
MS-4M	Deferribacterota	Other	0
MS-4M	Deinococcota	Other	0
MS-4M	Desulfobacterota_B	Other	0
MS-4M	Desulfobacterota_D	Other	0
MS-4M	Desulfobacterota_I	Other	0.271416
MS-4M	Elusimicrobiota	Other	0
MS-4M	Eremiobacterota	Other	0
MS-4M	Firmicutes_A	Agathobacter_164117	5.17261
MS-4M	Firmicutes_A	Anaerobutyricum	1.49219
MS-4M	Firmicutes_A	Blautia_A_141780	1.82464
MS-4M	Firmicutes_A	Blautia_A_141781	4.94129
MS-4M	Firmicutes_A	CAG-177	1.17607
MS-4M	Firmicutes_A	Clostridium_T	1.20835
MS-4M	Firmicutes_A	Dorea_A	1.90906
MS-4M	Firmicutes_A	Faecalibacterium	4.45297
MS-4M	Firmicutes_A	Fusicatenibacter	2.81178
MS-4M	Firmicutes_A	GCA-900066495	2.46602
MS-4M	Firmicutes_A	Gemmiger_A_73129	3.16107
MS-4M	Firmicutes_A	Limivicinus	1.08891
MS-4M	Firmicutes_A	Oliverpabstia	1.20461
MS-4M	Firmicutes_A	Other	16.3731
MS-4M	Firmicutes_A	Roseburia	1.70454
MS-4M	Firmicutes_A	Ruminococcus_E	1.34127
MS-4M	Firmicutes_A	Vescimonas	4.39621
MS-4M	Firmicutes_B_370539	Other	0.0053993
MS-4M	Firmicutes_B_370541	Other	0
MS-4M	Firmicutes_C	Dialister	1.56254
MS-4M	Firmicutes_C	Other	0.168845
MS-4M	Firmicutes_C	Phascolarctobacterium_A	2.49378
MS-4M	Firmicutes_D	Catenibacterium	1.39413
MS-4M	Firmicutes_D	Other	2.82037
MS-4M	Firmicutes_D	Streptococcus	3.05248
MS-4M	Firmicutes_F	Other	0
MS-4M	Firmicutes_G	Other	0.0119149
MS-4M	Fusobacteriota	Other	0.00197609
MS-4M	Gemmatimonadota	Other	0
MS-4M	Halobacteriota	Other	0.00497183
MS-4M	Methanobacteriota_A_1229	Other	0
MS-4M	Methylomirabilota	Other	0
MS-4M	Myxococcota_A_473307	Other	0
MS-4M	Nitrospirota_A_437815	Other	0
MS-4M	Patescibacteria	Other	0.122897
MS-4M	Proteobacteria	Escherichia_710834	2.96095
MS-4M	Proteobacteria	Klebsiella_724518	1.05774
MS-4M	Proteobacteria	Other	1.32227
MS-4M	Spirochaetota	Other	0
MS-4M	Synergistota	Other	0
MS-4M	Tectomicrobia	Other	0
MS-4M	Verrucomicrobiota	Other	0.12407
MS-4M	NA	Other	0.345238
HM-0M	Acidobacteriota	Other	0.000608858
HM-0M	Actinobacteriota	Bifidobacterium_388775	1.00545
HM-0M	Actinobacteriota	Corynebacterium	2.15836
HM-0M	Actinobacteriota	Cutibacterium	2.81031
HM-0M	Actinobacteriota	Other	1.32713
HM-0M	Bacteroidota	Other	0.574364
HM-0M	Bdellovibrionota_E	Other	0
HM-0M	Campylobacterota	Other	0.0126387
HM-0M	Chloroflexota	Other	0.00122531
HM-0M	Cyanobacteria	Other	0.564206
HM-0M	Deferribacterota	Other	0
HM-0M	Deinococcota	Other	0.000199719
HM-0M	Desulfobacterota_B	Other	0
HM-0M	Desulfobacterota_D	Other	0
HM-0M	Desulfobacterota_I	Other	0.00303513
HM-0M	Elusimicrobiota	Other	0
HM-0M	Eremiobacterota	Other	0
HM-0M	Firmicutes_A	Other	3.7604
HM-0M	Firmicutes_B_370539	Other	0
HM-0M	Firmicutes_B_370541	Other	0
HM-0M	Firmicutes_C	Other	0.287401
HM-0M	Firmicutes_D	Lactobacillus	2.44858
HM-0M	Firmicutes_D	Other	2.0373
HM-0M	Firmicutes_D	Staphylococcus	10.2924
HM-0M	Firmicutes_D	Streptococcus	24.1502
HM-0M	Firmicutes_F	Other	0.000663852
HM-0M	Firmicutes_G	Other	0.000353711
HM-0M	Fusobacteriota	Other	0.0192786
HM-0M	Gemmatimonadota	Other	0
HM-0M	Halobacteriota	Other	0.00629025
HM-0M	Methanobacteriota_A_1229	Other	0
HM-0M	Methylomirabilota	Other	0
HM-0M	Myxococcota_A_473307	Other	0
HM-0M	Nitrospirota_A_437815	Other	0.00205361
HM-0M	Patescibacteria	GWA2-37-10	31.7037
HM-0M	Patescibacteria	Other	0.0115154
HM-0M	Proteobacteria	Acinetobacter	6.24144
HM-0M	Proteobacteria	Other	6.0545
HM-0M	Proteobacteria	Sphingomonas_L_486704	4.0477
HM-0M	Spirochaetota	Other	0.000396132
HM-0M	Synergistota	Other	0
HM-0M	Tectomicrobia	Other	0
HM-0M	Verrucomicrobiota	Other	0.0108429
HM-0M	NA	Other	0.467435
HM-4M	Acidobacteriota	Other	0.00536182
HM-4M	Actinobacteriota	Bifidobacterium_388775	1.80487
HM-4M	Actinobacteriota	Corynebacterium	1.3241
HM-4M	Actinobacteriota	Cutibacterium	4.95738
HM-4M	Actinobacteriota	Micrococcus	1.12676
HM-4M	Actinobacteriota	Other	3.45495
HM-4M	Bacteroidota	Other	1.40556
HM-4M	Bdellovibrionota_E	Other	0.0125109
HM-4M	Campylobacterota	Other	0.0846474
HM-4M	Chloroflexota	Other	0.0200359
HM-4M	Cyanobacteria	Other	0.444282
HM-4M	Deferribacterota	Other	0.00204293
HM-4M	Deinococcota	Other	0.00198161
HM-4M	Desulfobacterota_B	Other	0
HM-4M	Desulfobacterota_D	Other	0
HM-4M	Desulfobacterota_I	Other	0.0146314
HM-4M	Elusimicrobiota	Other	0
HM-4M	Eremiobacterota	Other	0
HM-4M	Firmicutes_A	Other	6.32878
HM-4M	Firmicutes_B_370539	Other	0
HM-4M	Firmicutes_B_370541	Other	0
HM-4M	Firmicutes_C	Other	0.885844
HM-4M	Firmicutes_D	Lactobacillus	6.43769
HM-4M	Firmicutes_D	Lactococcus_A_346120	1.50707
HM-4M	Firmicutes_D	Other	0.989871
HM-4M	Firmicutes_D	Staphylococcus	13.1181
HM-4M	Firmicutes_D	Streptococcus	15.4252
HM-4M	Firmicutes_F	Other	0
HM-4M	Firmicutes_G	Other	0.0027239
HM-4M	Fusobacteriota	Other	0.0694887
HM-4M	Gemmatimonadota	Other	0.000990805
HM-4M	Halobacteriota	Other	0
HM-4M	Methanobacteriota_A_1229	Other	0
HM-4M	Methylomirabilota	Other	0
HM-4M	Myxococcota_A_473307	Other	0.00615828
HM-4M	Nitrospirota_A_437815	Other	0.00132107
HM-4M	Patescibacteria	GWA2-37-10	1.27252
HM-4M	Patescibacteria	Other	0.0344293
HM-4M	Proteobacteria	Acinetobacter	15.8808
HM-4M	Proteobacteria	Bradyrhizobium	3.11713
HM-4M	Proteobacteria	Comamonas_F_589250	1.01673
HM-4M	Proteobacteria	Other	5.15868
HM-4M	Proteobacteria	Sphingomonas_L_486704	3.8826
HM-4M	Proteobacteria	Variovorax	9.1011
HM-4M	Spirochaetota	Other	0.000660537
HM-4M	Synergistota	Other	0.00629142
HM-4M	Tectomicrobia	Other	0
HM-4M	Verrucomicrobiota	Other	0.0081983
HM-4M	NA	Other	1.08848
NS-0M	Acidobacteriota	Other	0.00573104
NS-0M	Actinobacteriota	Bifidobacterium_388775	6.45242
NS-0M	Actinobacteriota	Cutibacterium	2.01424
NS-0M	Actinobacteriota	Microbacterium_A_383184	3.60413
NS-0M	Actinobacteriota	Other	2.29083
NS-0M	Bacteroidota	Other	1.23093
NS-0M	Bdellovibrionota_E	Other	0.00655473
NS-0M	Campylobacterota	Other	0.0173536
NS-0M	Chloroflexota	Other	0.0351948
NS-0M	Cyanobacteria	Other	0.198766
NS-0M	Deferribacterota	Other	0.000202429
NS-0M	Deinococcota	Other	0.00361397
NS-0M	Desulfobacterota_B	Other	0.00128684
NS-0M	Desulfobacterota_D	Other	0
NS-0M	Desulfobacterota_I	Other	0.00668431
NS-0M	Elusimicrobiota	Other	0
NS-0M	Eremiobacterota	Other	0
NS-0M	Firmicutes_A	Other	5.58739
NS-0M	Firmicutes_B_370539	Other	0
NS-0M	Firmicutes_B_370541	Other	0
NS-0M	Firmicutes_C	Other	0.17025
NS-0M	Firmicutes_D	Enterococcus_H_360604	6.29619
NS-0M	Firmicutes_D	Lactobacillus	7.94501
NS-0M	Firmicutes_D	Other	2.34157
NS-0M	Firmicutes_D	Staphylococcus	11.152
NS-0M	Firmicutes_D	Streptococcus	7.99479
NS-0M	Firmicutes_F	Other	0.00200572
NS-0M	Firmicutes_G	Other	0.00175196
NS-0M	Fusobacteriota	Other	0.111468
NS-0M	Gemmatimonadota	Other	0.000579504
NS-0M	Halobacteriota	Other	0.000795092
NS-0M	Methanobacteriota_A_1229	Other	0
NS-0M	Methylomirabilota	Other	0
NS-0M	Myxococcota_A_473307	Other	0.00491385
NS-0M	Nitrospirota_A_437815	Other	0.000392385
NS-0M	Patescibacteria	GWA2-37-10	8.0755
NS-0M	Patescibacteria	Other	0.0965085
NS-0M	Proteobacteria	Acinetobacter	1.15639
NS-0M	Proteobacteria	Bradyrhizobium	3.89005
NS-0M	Proteobacteria	Escherichia_710834	3.10278
NS-0M	Proteobacteria	Klebsiella_724518	5.79947
NS-0M	Proteobacteria	Other	11.9387
NS-0M	Proteobacteria	Pectobacterium	3.15153
NS-0M	Proteobacteria	Sphingomonas_L_486704	4.17238
NS-0M	Spirochaetota	Other	0
NS-0M	Synergistota	Other	0
NS-0M	Tectomicrobia	Other	0
NS-0M	Verrucomicrobiota	Other	0.0748218
NS-0M	NA	Other	1.06485
NS-4M	Acidobacteriota	Other	0
NS-4M	Actinobacteriota	Bifidobacterium_388775	37.6521
NS-4M	Actinobacteriota	Other	1.91984
NS-4M	Bacteroidota	Bacteroides_H	4.23832
NS-4M	Bacteroidota	Other	1.0314
NS-4M	Bdellovibrionota_E	Other	0
NS-4M	Campylobacterota	Other	0.00864006
NS-4M	Chloroflexota	Other	0
NS-4M	Cyanobacteria	Other	0
NS-4M	Deferribacterota	Other	0
NS-4M	Deinococcota	Other	0
NS-4M	Desulfobacterota_B	Other	0
NS-4M	Desulfobacterota_D	Other	0
NS-4M	Desulfobacterota_I	Other	0.000720005
NS-4M	Elusimicrobiota	Other	0
NS-4M	Eremiobacterota	Other	0
NS-4M	Firmicutes_A	Blautia_A_141781	1.83389
NS-4M	Firmicutes_A	Faecalibacterium	4.72651
NS-4M	Firmicutes_A	Mediterraneibacter_A_155507	1.29424
NS-4M	Firmicutes_A	Other	7.6747
NS-4M	Firmicutes_B_370539	Other	0
NS-4M	Firmicutes_B_370541	Other	0
NS-4M	Firmicutes_C	Other	0.160829
NS-4M	Firmicutes_C	Veillonella_A	2.09214
NS-4M	Firmicutes_D	Lacticaseibacillus	2.79745
NS-4M	Firmicutes_D	Lactobacillus	1.41422
NS-4M	Firmicutes_D	Other	2.16606
NS-4M	Firmicutes_D	Streptococcus	8.53274
NS-4M	Firmicutes_F	Other	0
NS-4M	Firmicutes_G	Other	0
NS-4M	Fusobacteriota	Other	0.0269062
NS-4M	Gemmatimonadota	Other	0
NS-4M	Halobacteriota	Other	0.000504157
NS-4M	Methanobacteriota_A_1229	Other	0
NS-4M	Methylomirabilota	Other	0
NS-4M	Myxococcota_A_473307	Other	0
NS-4M	Nitrospirota_A_437815	Other	0
NS-4M	Patescibacteria	Other	0.155821
NS-4M	Proteobacteria	Escherichia_710834	9.69033
NS-4M	Proteobacteria	Other	11.6254
NS-4M	Spirochaetota	Other	0
NS-4M	Synergistota	Other	0
NS-4M	Tectomicrobia	Other	0
NS-4M	Verrucomicrobiota	Other	0.197043
NS-4M	NA	Other	0.760225

## Sheet: S8 Table
ASV	baseMean	log2FoldChange	lfcSE	stat	pvalue	padj	Kingdom	Phylum	Class	Order	Family	Genus	Species	group	sample_type
6e718f354f3999f9f0d8dc8b61b5000e	79.8843	25.754	2.99183	8.60812	7.42689e-18	3.27526e-15	d__Bacteria	Bacteroidota	Bacteroidia	Bacteroidales	Bacteroidaceae	Prevotella	Prevotella copri	0	MS
e0083313f0a0e1bfbe5d7dfd3559c099	32.2044	24.4866	2.99216	8.18359	2.75504e-16	6.07487e-14	d__Bacteria	Firmicutes_A	Clostridia_258483	Lachnospirales	Lachnospiraceae	Agathobacter_164117	Agathobacter faecis	0	MS
91e56072fb2421a33efae5cd0afdc7ab	14.6194	23.386	2.99283	7.81402	5.53908e-15	8.14244e-13	d__Bacteria	Bacteroidota	Bacteroidia	Bacteroidales	Bacteroidaceae	Prevotella	Prevotella copri	0	MS
bdb41769551052e7d14bb61c63229e47	13.3996	23.2633	2.99294	7.77273	7.68124e-15	8.46857e-13	d__Bacteria	Firmicutes_A	Clostridia_258483	Lachnospirales	Lachnospiraceae	Roseburia	Roseburia intestinalis	0	MS
fd57e550c767a23918fa14ebd30543f0	11.9357	23.1031	2.9931	7.71878	1.17452e-14	1.03593e-12	d__Bacteria	Bacteroidota	Bacteroidia	Bacteroidales	Bacteroidaceae	Bacteroides_H	Bacteroides_H fragilis	0	MS
6e4f813b4ac599cf8db0e07ef34f3e3f	15.9698	-22.745	3.01552	-7.54265	4.60513e-14	3.38477e-12	d__Bacteria	Firmicutes_D	Bacilli	Erysipelotrichales	Erysipelotrichaceae	Holdemanella	Holdemanella biformis	4	MS
1f7329de0862b078b064da8e3b8b4466	11.9176	-22.3483	3.01579	-7.41044	1.25882e-13	7.93059e-12	d__Bacteria	Firmicutes_D	Bacilli	Lactobacillales	Streptococcaceae	Streptococcus	Streptococcus gordonii	4	MS
fae41ddf949f9fe1e392bf05763fe2bc	10.9945	-22.2271	3.01588	-7.37	1.70624e-13	9.40562e-12	d__Bacteria	Firmicutes_A	Clostridia_258483	Lachnospirales	Lachnospiraceae	Clostridium_Q_134516		4	MS
023dd1ab00fdfc86ad02a341ab185c6a	9.03632	-21.9756	3.01614	-7.28602	3.19237e-13	1.56426e-11	d__Bacteria	Firmicutes_D	Bacilli	Erysipelotrichales	Coprobacillaceae	Faecalibacillus	Faecalibacillus faecis	4	MS
28fefff3405347da40337e410bebcb88	23.292	-21.7585	3.01526	-7.21611	5.34947e-13	2.14465e-11	d__Bacteria	Proteobacteria	Gammaproteobacteria	Enterobacterales_A_737866	Enterobacteriaceae_A	Escherichia_710834		4	MS
0465ae3a1e33b1c17cf4b249d599b32c	7.90524	-21.7887	3.01634	-7.22356	5.06456e-13	2.14465e-11	d__Bacteria	Firmicutes_A	Clostridia_258483	Lachnospirales	Lachnospiraceae	Blautia_A_141781		4	MS
2f57741f7b08d25d082a16910eb06ee0	10.0885	-20.4649	3.01599	-6.78546	1.15719e-11	3.92555e-10	d__Bacteria	Firmicutes_D	Bacilli	Lactobacillales	Streptococcaceae	Streptococcus	Streptococcus vestibularis	4	MS
5ac422ade7c8a16f14b6167f5bbdac1e	21.0093	-7.30125	1.74782	-4.17734	2.94937e-05	0.000929051	d__Bacteria	Actinobacteriota	Coriobacteriia	Coriobacteriales	Eggerthellaceae	Eggerthella	Eggerthella lenta	4	MS
950f3f90eeb4837648515dec19a48dd5	27.4102	-6.47168	1.62653	-3.97883	6.9256e-05	0.00203613	d__Bacteria	Firmicutes_D	Bacilli	Lactobacillales	Enterococcaceae	Enterococcus_H_360604	Enterococcus_H_360604 faecalis	4	MS
2e9ac57d57b2f69397959014abd15600	44.4469	-24.3892	3.20829	-7.60194	2.91717e-14	4.20365e-11	d__Bacteria	Patescibacteria	Paceibacteria	Paceibacterales	Staskawiczbacteraceae	GWA2-37-10		4	HM
a67d7609d5dcd8fa8eeaf96df3e1b8c11	16.249	-22.252	3.20887	-6.93451	4.07625e-12	2.93694e-09	d__Bacteria	Firmicutes_D	Bacilli	Lactobacillales	Lactobacillaceae	Lactobacillus	Lactobacillus gasseri_329736	4	HM
b79bfe7b71a071a39c637e7abf410236	7.18409	-21.9307	3.21002	-6.83197	8.37584e-12	4.02319e-09	d__Bacteria	Proteobacteria	Gammaproteobacteria	Burkholderiales_597441	Neisseriaceae_563222	Neisseria_563205		4	HM
b92a8e5538f75817bcb72f4fe4d523cb1	13736.9	-6.56943	1.00023	-6.56793	5.10187e-11	1.83795e-08	d__Bacteria	Patescibacteria	Paceibacteria	Paceibacterales	Staskawiczbacteraceae	GWA2-37-10		4	HM
e19d4f6643e27ce69c3a00c029f976a21	58.6101	-25.2749	2.08788	-12.1055	9.87099e-34	3.51407e-31	d__Bacteria	Proteobacteria	Alphaproteobacteria	Rhizobiales_A_504705	Beijerinckiaceae	Methylobacterium		4	NS
7963a4f380a9f181297d48ae8c10a4621	24.8037	-24.0994	2.24088	-10.7544	5.64713e-27	1.00519e-24	d__Bacteria	Proteobacteria	Alphaproteobacteria	Rhizobiales_A_504705	Beijerinckiaceae	Methylobacterium		4	NS
34557eec7edcba1f9296ad51024df2541	84.7807	-25.7707	2.44454	-10.5421	5.52371e-26	6.55481e-24	d__Bacteria	Firmicutes_D	Bacilli	Staphylococcales	Staphylococcaceae	Staphylococcus		4	NS
a327733c258d3ef699a87ab2a1d286022	841.934	-10.7017	1.33598	-8.01035	1.14378e-15	1.01797e-13	d__Bacteria	Proteobacteria	Alphaproteobacteria	Sphingomonadales	Sphingomonadaceae	Sphingomonas_L_486704		4	NS
78f7dd2d07d79754aa3469d4d1efb9582	28.6693	25.1383	3.23715	7.76556	8.12849e-15	5.78748e-13	d__Bacteria	Bacteroidota	Bacteroidia	Bacteroidales	Bacteroidaceae	Bacteroides_H	Bacteroides_H fragilis	0	NS
a6033e103e208c3557a480b331afc38a2	288.486	-9.13156	1.19743	-7.62595	2.42235e-14	1.43726e-12	d__Bacteria	Actinobacteriota	Actinomycetia	Propionibacteriales	Propionibacteriaceae	Cutibacterium	Cutibacterium acnes	4	NS
28fefff3405347da40337e410bebcb881	13.0851	24.0484	3.23755	7.42799	1.10262e-13	5.60763e-12	d__Bacteria	Proteobacteria	Gammaproteobacteria	Enterobacterales_A_737866	Enterobacteriaceae_A	Escherichia_710834		0	NS
6f36f4c47160606330b94eff0b44fe7d1	402.558	-12.2556	1.66127	-7.37728	1.61557e-13	6.39047e-12	d__Bacteria	Proteobacteria	Alphaproteobacteria	Rhizobiales_A_504705	Xanthobacteraceae_503485	Bradyrhizobium		4	NS
7e88a71b3743d4aacc73b3f7ae32e2571	27.0553	-24.2229	3.28055	-7.3838	1.5383e-13	6.39047e-12	d__Bacteria	Proteobacteria	Gammaproteobacteria	Enterobacterales_A_737866	Enterobacteriaceae_A	Klebsiella_724518		4	NS
c0db24e4dd143568e24bf8cb8369237b1	17.6694	-23.6375	3.28083	-7.20475	5.81489e-13	2.0701e-11	d__Bacteria	Proteobacteria	Alphaproteobacteria	Rhizobiales_A_504705	Beijerinckiaceae	Bosea		4	NS
243fb6de601643609211a8037baee0cf2	649.002	-7.29512	1.09578	-6.65744	2.78639e-11	8.26628e-10	d__Bacteria	Firmicutes_D	Bacilli	Staphylococcales	Staphylococcaceae	Staphylococcus	Staphylococcus capitis	4	NS
25ad1fbcd397a76632db58150a1aac352	68.3701	-9.69903	1.48947	-6.51175	7.42827e-11	2.0342e-09	d__Bacteria	Actinobacteriota	Actinomycetia	Actinomycetales	Microbacteriaceae	Microbacterium_A_383184		4	NS
d30d7e61258ad2ed5025c00bd897d3171	196.439	-8.04596	1.3733	-5.85884	4.66107e-09	1.18524e-07	d__Bacteria	Proteobacteria	Alphaproteobacteria	Rhizobiales_A_504705	Xanthobacteraceae_503485	Bradyrhizobium		4	NS
53fe1e17d5562e4118be95d6570fcdfc1	55.9123	-9.40846	1.76338	-5.33546	9.5303e-08	2.12049e-06	d__Bacteria	Firmicutes_D	Bacilli	Lactobacillales	Lactobacillaceae	Ligilactobacillus		4	NS
d145b5667990a42b6d595c769328b7071	25.2355	-8.26216	1.55992	-5.29652	1.18031e-07	2.47171e-06	d__Bacteria	Proteobacteria	Gammaproteobacteria	Pseudomonadales_660879	Moraxellaceae	Acinetobacter	Acinetobacter idrijaensis	4	NS
7cfb07a396c2d703c706375e8072811a1	62.2692	-9.5635	1.90243	-5.027	4.98218e-07	9.85365e-06	d__Bacteria	Firmicutes_D	Bacilli	Lactobacillales	Lactobacillaceae	Lactobacillus	Lactobacillus johnsonii	4	NS
e9ae5155ca062d7884f187e1bcc493c42	145.993	-7.22459	1.51221	-4.77749	1.77497e-06	3.32573e-05	d__Bacteria	Actinobacteriota	Actinomycetia	Actinomycetales	Bifidobacteriaceae	Bifidobacterium_388775		4	NS
06ea55be16c17a0edb2d2fe5e5cb6f932	17.5821	-7.74034	1.72417	-4.48931	7.14556e-06	0.000127191	d__Bacteria	Proteobacteria	Alphaproteobacteria	Rhodobacterales	Rhodobacteraceae	Paracoccus		4	NS
db58e99f691a8b71a0b7b4a8429e91da2	23.9463	-8.18623	1.93721	-4.22579	2.38101e-05	0.000403639	d__Bacteria	Cyanobacteria	Cyanobacteriia	Cyanobacteriales	Coleofasciculaceae_23353	SIO2C1	SIO2C1 sp010672925	4	NS
5f7f0fce7eef7dc8e6c7b111db2cab541	29.1083	-8.46465	2.01664	-4.19741	2.69984e-05	0.000436884	d__Bacteria	Actinobacteriota	Actinomycetia	Mycobacteriales	Mycobacteriaceae	Corynebacterium		4	NS
b92a8e5538f75817bcb72f4fe4d523cb2	270.856	-5.9096	1.5224	-3.88176	0.000103704	0.00160515	d__Bacteria	Patescibacteria	Paceibacteria	Paceibacterales	Staskawiczbacteraceae	GWA2-37-10		4	NS
35a2c4e0613afd280e31ee84e25b9b792	141.917	6.41488	1.73514	3.69704	0.000218129	0.00310615	d__Bacteria	Actinobacteriota	Actinomycetia	Actinomycetales	Bifidobacteriaceae	Bifidobacterium_388775	Bifidobacterium bifidum	0	NS
cd25c00b3548f1aab993e8c6606e2ff42	14.608	-7.47398	2.05018	-3.64552	0.000266847	0.00365375	d__Bacteria	Actinobacteriota	Actinomycetia	Actinomycetales	Bifidobacteriaceae	Bifidobacterium_388775	Bifidobacterium adolescentis	4	NS
824060489643793655683b22b42b2fc72	476.377	-7.02223	1.99958	-3.51186	0.000444985	0.00586722	d__Bacteria	Proteobacteria	Gammaproteobacteria	Enterobacterales_A_737866	Enterobacteriaceae_A	Klebsiella_724518		4	NS
96cd4df5589da4489f0e60797ea6b1e52	9.47726	-6.84143	1.96091	-3.4889	0.00048501	0.00616656	d__Bacteria	Patescibacteria	Paceibacteria	Paceibacterales	Staskawiczbacteraceae	GWA2-37-10		4	NS
506e9f8bf5ab66d6b50b047b0b4999a91	6.65765	-6.34419	1.82957	-3.46759	0.000525154	0.00623183	d__Bacteria	Proteobacteria	Alphaproteobacteria	Caulobacterales	Caulobacteraceae	Brevundimonas		4	NS
e95c191448a8c1c4ec0f91c70fe4236a1	13.9034	-6.081	1.75121	-3.47246	0.000515705	0.00623183	d__Bacteria	Proteobacteria	Gammaproteobacteria	Pseudomonadales_650611	Pseudomonadaceae	Pseudomonas_E_647464		4	NS
01f21fa1c09f47e2b0095028f60bb7cd2	1602.66	-5.09633	1.49143	-3.41708	0.000632973	0.00726898	d__Bacteria	Firmicutes_D	Bacilli	Lactobacillales	Lactobacillaceae	Lactobacillus	Lactobacillus acidophilus	4	NS
95d6d9c0ef2626a4f8e148820325dcba2	633.88	6.53532	1.96744	3.32174	0.00089459	0.00936688	d__Bacteria	Actinobacteriota	Actinomycetia	Actinomycetales	Bifidobacteriaceae	Bifidobacterium_388775	Bifidobacterium longum	0	NS
db202c1a7de4746c270c5c0fe4c925fa1	7.32251	-6.47949	1.94976	-3.32323	0.000889822	0.00936688	d__Bacteria	Firmicutes_D	Bacilli	Erysipelotrichales	Erysipelotrichaceae	Ileibacterium	Ileibacterium valens	4	NS
0487709666efb0e4dbd1066bf3b1c1252	18.893	-7.84335	2.3497	-3.33802	0.000843786	0.00936688	d__Bacteria	Firmicutes_A	Clostridia_258483	Oscillospirales	Acutalibacteraceae	Fimenecus	Fimenecus sp000432435	4	NS
a027cc0bd82858452d349e672ae4dd582	15.8876	-7.5941	2.30682	-3.29202	0.000994708	0.0101176	d__Bacteria	Firmicutes_D	Bacilli	Erysipelotrichales	Erysipelotrichaceae	Holdemanella	Holdemanella biformis	4	NS
4ffc5eca372b2438abc1b25bbba840f61	15.3953	-7.54857	2.34434	-3.21991	0.0012823	0.0120131	d__Bacteria	Patescibacteria	Saccharimonadia	Saccharimonadales	Nanosyncoccaceae	Nanosyncoccus		4	NS
c4225bb17b4dcb0eb95b2cb1acde1dda2	67.102	-5.15011	1.61435	-3.19021	0.00142169	0.0129775	d__Bacteria	Firmicutes_D	Bacilli	Lactobacillales	Lactobacillaceae	Limosilactobacillus		4	NS
d10bdd3a7e0078d8e9d9f51b16cb635c1	15.827	-7.58759	2.45202	-3.09442	0.00197196	0.0175504	d__Bacteria	Actinobacteriota	Actinomycetia	Actinomycetales	Micrococcaceae	Micrococcus	Micrococcus luteus	4	NS
63978d08bd679d875c4848f26f9c4d2d1	16.1286	-7.61304	2.51196	-3.03072	0.00243974	0.0211841	d__Bacteria	Proteobacteria	Alphaproteobacteria	Rhizobiales_A_501396	Rhizobiaceae_A_499470	Mesorhizobium_F_498388		4	NS
416a5b4a3014e58be9cadde3ace7761a2	48.3163	-5.4175	1.94711	-2.78233	0.00539695	0.0446817	d__Bacteria	Firmicutes_A	Clostridia_258483	Oscillospirales	Oscillospiraceae_88309	Vescimonas		4	NS
a62a3eae0aaa892b9de1acb6e6e4c8771	12.5444	-7.25271	2.64065	-2.74656	0.00602243	0.0487269	d__Bacteria	Bacteroidota	Bacteroidia	Bacteroidales	Muribaculaceae	Muribaculum	Muribaculum gordoncarteri	4	NS

## Sheet: S9 Table
Row.names	importance	GroupContrib	component	Genus
243fb6de601643609211a8037baee0cf	0.537299	NS-0M	Component 1	Staphylococcus
2e9ac57d57b2f69397959014abd15600	0.118805	NS-4M	Component 3	GWA2-37-10
45696b3bcaf9059546d14dfaeb90b4ca	-0.513061	NS-4M	Component 2	Escherichia_710834
4ffc5eca372b2438abc1b25bbba840f6	-0.721984	NS-0M	Component 2	Nanosyncoccus
5c084844761d10697e73f2d4e957dcbc	0.576293	HM-0M	Component 3	Unassigned
950f3f90eeb4837648515dec19a48dd5	-0.133795	NS-0M	Component 2	Enterococcus_H_360604
a327733c258d3ef699a87ab2a1d28602	0.508168	NS-0M	Component 1	Sphingomonas_L_486704
a6033e103e208c3557a480b331afc38a	0.555293	HM-4M	Component 1	Cutibacterium
ae5b9dc84527d6a3fe40a171f9993856	-0.110873	HM-4M	Component 3	Dialister
bf10060734cfa4e1659b4c72dbb9f4ad	0.552428	HM-0M	Component 3	Unassigned
c1de87cf4dd96d298c7d2dfb1ebe6691	0.579916	HM-0M	Component 3	Unassigned
d145b5667990a42b6d595c769328b707	0.050017	HM-4M	Component 1	Acinetobacter
d30d7e61258ad2ed5025c00bd897d317	0.377126	NS-0M	Component 1	Bradyrhizobium
e19d4f6643e27ce69c3a00c029f976a2	-0.444427	NS-0M	Component 2	Methylobacterium
e9ae5155ca062d7884f187e1bcc493c4	-0.00954627	NS-0M	Component 2	Bifidobacterium_388775

## Sheet: S10 Table
Row.names	importance	GroupContrib	component	Name	Formula	label	label_short
141.453	-0.0509088	HM-4M	Component 3	NA	NA	141.453	141.453
144.648	-0.0517131	HM-4M	Component 3	NA	NA	144.648	144.648
175.002	-0.271191	MS-0M	Component 1	Kahweofuran	C7H8OS	Kahweofuran	Kahweofuran
176.808	-0.379776	HM-4M	Component 3	NA	NA	176.808	176.808
198.462	-0.0786709	MS-4M	Component 1	NA	NA	198.462	198.462
241.077	-0.24455	HM-4M	Component 3	Propyl 1-(propylsulfinyl)propyl disulfide	C9H20OS3	Propyl 1-(propylsulfinyl)propyl disulfide	sulfoxide
244.081	-0.328311	NS-0M	Component 2	N-Acetylmannosamine	C8H15NO6	N-Acetylmannosamine	N-Acetylmannosamine
297.689	-0.186353	MS-4M	Component 1	NA	NA	297.689	297.689
309.167	-0.204652	NS-0M	Component 2	1-[(5-Amino-5-carboxypentyl)amino]-1-deoxyfructose	C12H24N2O7	1-[(5-Amino-5-carboxypentyl)amino]-1-deoxyfructose	c-glycosyl
337.212	-0.283377	MS-4M	Component 1	(5E,8E,11E)-13-[(2S,3S)-3-Pentylthiiran-2-yl]trideca-5,8,11-trienoic acid	C20H32O2S	(5E,8E,11E)-13-[(2S,3S)-3-Pentylthiiran-2-yl]trideca-5,8,11-trienoic acid	long-chain fatty acid
349.182	-0.152963	NS-0M	Component 2	Foeniculoside V	C16H28O8	Foeniculoside V	Foeniculoside V
353.612	-0.382047	HM-4M	Component 3	NA	NA	353.612	353.612
365.101	0.377908	HM-0M	Component 3	NA	NA	365.101	365.101
365.102	0.102312	HM-0M	Component 3	NA	NA	365.102	365.102
365.108	0.210185	HM-0M	Component 3	(E)-1-(4-((6-Amino-5-((methoxyimino)methyl)pyrimidin-4-yl)oxy)-2-chlorophenyl)-3-ethylurea	C15H17ClN6O3	(E)-1-(4-((6-Amino-5-((methoxyimino)methyl)pyrimidin-4-yl)oxy)-2-chlorophenyl)-3-ethylurea	diarylether
381.077	0.226945	HM-0M	Component 3	NA	NA	381.077	381.077
389.096	-0.238472	NS-0M	Component 2	Urolithin B 3-O-glucuronide	C19H16O9	Urolithin B 3-O-glucuronide	Urolithin B 3-O-glucuronide
406.139	-0.28154	NS-0M	Component 2	NA	NA	406.139	406.139
429.243	-0.00902176	MS-0M	Component 1	Lotrafiban	C23H32N4O4	Lotrafiban	Lotrafiban
431.263	-0.0555477	MS-4M	Component 1	NA	NA	431.263	431.263
487.215	-0.296849	NS-0M	Component 2	PA(8:0/10:0)	C21H41O8P	PA(8:0/10:0)	PA(8:0/10:0)
487.216	-0.242909	NS-0M	Component 2	Glucosylgalactosyl hydroxylysine	C18H34N2O13	Glucosylgalactosyl hydroxylysine	Glucosylgalactosyl hydroxylysine
509.192	-0.21889	NS-0M	Component 2	(7'R,8'R)-4,7'-Epoxy-3'-methoxy-4',5,9,9'-lignanetetrol 9'-glucoside	C25H32O11	(7'R,8'R)-4,7'-Epoxy-3'-methoxy-4',5,9,9'-lignanetetrol 9'-glucoside	2-arylbenzofuran flavonoid
525.167	0.0405243	HM-4M	Component 1	2-O-alpha-D-Glucopyranosyl-O-beta-D-galactopyranosylhydroxylysine	C18H34N2O13	2-O-alpha-D-Glucopyranosyl-O-beta-D-galactopyranosylhydroxylysine	hexanoic acid
538.27	-0.181795	NS-0M	Component 2	NA	NA	538.27	538.27
551.226	-0.325442	NS-0M	Component 2	Lappaol B	C31H34O9	Lappaol B	Lappaol B
552.193	-0.163907	NS-0M	Component 2	Bosentan	C27H29N5O6S	Bosentan	Bosentan
554.258	-0.292555	NS-0M	Component 2	Vignatic acid B	C27H41N3O7	Vignatic acid B	Vignatic acid B
560.267	-0.240064	NS-0M	Component 2	NA	NA	560.267	560.267
568.191	-0.193962	NS-0M	Component 2	Hydroxy Bosentan	C27H29N5O7S	Hydroxy Bosentan	Hydroxy Bosentan
569.316	-0.000160626	NS-0M	Component 2	Enkephalinamide-Leu, Ala(2)-	C29H40N6O6	Enkephalinamide-Leu, Ala(2)-	oligopeptide
571.228	-0.00685535	NS-0M	Component 2	NA	NA	571.228	571.228
576.259	-0.310588	NS-0M	Component 2	NA	NA	576.259	576.259
579.323	-0.0161086	NS-0M	Component 2	NA	NA	579.323	579.323
584.163	-0.113148	NS-0M	Component 2	Fostemsavir	C25H26N7O8P	Fostemsavir	Fostemsavir
595.345	-0.0672357	MS-4M	Component 1	PA(18:1(12Z)-2OH(9,10)/8:0)	C29H55O10P	PA(18:1(12Z)-2OH(9,10)/8:0)	oxidized phosphatidic acid
595.355	-0.0378461	MS-0M	Component 1	PA(18:1(12Z)-2OH(9,10)/8:0)	C29H55O10P	PA(18:1(12Z)-2OH(9,10)/8:0)	oxidized phosphatidic acid
595.359	-0.221079	MS-4M	Component 1	PA(18:1(12Z)-2OH(9,10)/8:0)	C29H55O10P	PA(18:1(12Z)-2OH(9,10)/8:0)	oxidized phosphatidic acid
595.374	-0.0698988	MS-4M	Component 1	Cholyltryptophan	C35H50N2O6	Cholyltryptophan	Cholyltryptophan
598.699	0.176887	HM-0M	Component 3	NA	NA	598.699	598.699
627.204	-0.198794	NS-0M	Component 2	5-Methyleriodictyol 7-[glucosyl-(1->4)-galactoside]	C28H34O16	5-Methyleriodictyol 7-[glucosyl-(1->4)-galactoside]	flavonoid-7-o-glycoside
629.319	-0.0299699	NS-4M	Component 1	Gambogic acid	C38H44O8	Gambogic acid	Gambogic acid
631.316	-0.318503	MS-4M	Component 1	Stercobilinogen	C33H48N4O6	Stercobilinogen	Stercobilinogen
633.317	-0.466167	MS-4M	Component 1	NA	NA	633.317	633.317
649.311	-0.258678	MS-4M	Component 1	NA	NA	649.311	649.311
671.252	-0.243646	MS-4M	Component 1	Casokefamide	C33H40N6O7	Casokefamide	Casokefamide
693.352	-0.282588	MS-4M	Component 1	Pisumoside B	C32H52O16	Pisumoside B	Pisumoside B
693.849	-0.337719	MS-4M	Component 1	NA	NA	693.849	693.849
695.392	-0.0936145	HM-4M	Component 3	Capsoside A	C33H58O15	Capsoside A	Capsoside A
707.308	0.189797	HM-0M	Component 3	N-Desmethylritonavir	C36H46N6O5S2	N-Desmethylritonavir	N-Desmethylritonavir
723.258	-0.125767	HM-4M	Component 3	Citbismine D	C40H38N2O11	Citbismine D	Citbismine D
737.372	-0.315729	MS-4M	Component 1	NA	NA	737.372	737.372
761.4	-0.0344357	NS-4M	Component 1	NA	NA	761.4	761.4
780.767	0.162931	HM-0M	Component 3	NA	NA	780.767	780.767
788.754	0.0155534	HM-0M	Component 3	NA	NA	788.754	788.754
813.224	0.451435	HM-0M	Component 3	NA	NA	813.224	813.224
842.281	0.0290707	HM-0M	Component 3	NA	NA	842.281	842.281
853.259	0.11524	HM-0M	Component 3	NA	NA	853.259	853.259
853.263	0.129474	HM-0M	Component 3	NA	NA	853.263	853.263
861.787	0.205938	HM-0M	Component 3	NA	NA	861.787	861.787
